# Supplementary material for: Nucleic Acids Detection for Mycobacterium tuberculosis Based on Gold Nanoparticles Counting and Rolling-Circle Amplification
Source: Biosensors (Basel). 2022 Jun 23;12(7):448. doi: 10.3390/bios12070448 (PMC9312627; doi:10.3390/bios12070448)
Supplement: Supplementary file 1 [file biosensors-12-00448-s001.zip]

Archive with 1 entries (1 files):
- biosensors-1661908-supplementary.pdf
